# Supplementary material for: Healthcare metaverse in surgery: scoping review
Source: BJS Open. 2025 Mar 7;9(2):zrae155. doi: 10.1093/bjsopen/zrae155 (PMC11886832; doi:10.1093/bjsopen/zrae155)
Supplement: zrae155_Supplementary_Data [file zrae155_supplementary_data.zip]

Archive with 2 entries (2 files):
- PRISMA-ScR-Fillable-Checklist_10Sept2019.docx
- Supplementary Materials BJS_Open.docx
